# Supplementary material for: In-hospital mortality, readmission, and prolonged length of stay risk prediction leveraging historical electronic patient records
Source: JAMIA Open. 2024 Sep 14;7(3):ooae074. doi: 10.1093/jamiaopen/ooae074 (PMC11401612; doi:10.1093/jamiaopen/ooae074)
Supplement: ooae074_Supplementary_Data [file ooae074_supplementary_data.zip]

Archive with 2 entries (2 files):
- Supplementary_Information_2.docx
- Supplementary_Information_1.docx
